# Supplementary material for: Systematic and searchable classification of cytochrome P450 proteins encoded by fungal and oomycete genomes
Source: BMC Genomics. 2012 Oct 4;13:525. doi: 10.1186/1471-2164-13-525 (PMC3505482; doi:10.1186/1471-2164-13-525)
Supplement: Additional file 2 — Parameter optimization for clustering. (XLSX 10 kb) [file 1471-2164-13-525-S2.xlsx]

## Sheet: Supp-Tab2
Parameter optimization for clustering
(a)	E-value
Parameter set ID	E-val, coverage, inflation factor	Large Clusters (>100) (A)	Singlet Clusters (B)	Total Clusters (C)	% Large clusters (>100)	% Singlet clusters
1	1e-10, 70, 5	30	911	1220	2.45902	74.6721
2	1e-20, 70, 5	33	769	1230	2.68293	62.5203
3	1e-30,70, 5	35	1208	1754	1.99544	68.8712
4	1e-40, 70, 5	35	1628	2276	1.53779	71.529
5	1e-50, 70, 5	39	2049	2814	1.38593	72.8145
6	1e-60, 70, 5	38	2484	3332	1.14046	74.5498
7	1e-70, 70, 5	37	2922	3886	0.952136	75.193
8	1e-80, 70, 5	39	3351	4471	0.872288	74.9497
9	1e-90, 70, 5	31	3830	5066	0.611923	75.6021
10	1e-100, 70, 5	21	4327	5727	0.366684	75.5544
(b)	Inflation Factor
Parameter set ID	Parameters	Large Clusters (>100) (A)	Singlet Clusters (B)	Total Clusters (C)	% Large clusters (>100)	% Singlet clusters
1	1e-70, 60, 2	40	2776	3406	1.1744	81.5032
2	1e-70, 60, 3	38	2782	3516	1.08077	79.124
3	1e-70, 60, 4	41	2800	3629	1.12979	77.1562
4	1e-70, 60, 5	38	2816	3744	1.01496	75.2137
(c)	Coverage
Parameter set ID	Parameters	Large Clusters (>100) (A)	Singlet Clusters (B)	Total Clusters (C)	% Large clusters (>100)	% Singlet clusters
1	1e-70, 20, 5	40	2657	3551	1.12644	74.824
2	1e-70, 30, 5	38	2663	3554	1.06922	74.9297
3	1e-70, 40, 5	38	2679	3569	1.06472	75.063
4	1e-70, 50, 5	38	2720	3621	1.04943	75.1174
5	1e-70, 60, 5	38	2816	3744	1.01496	75.2137
6	1e-70, 70, 5	37	2922	3886	0.952136	75.193
7	1e-70, 80, 5	38	3064	4073	0.932973	75.2271
8	1e-70, 90, 5	38	3398	4515	0.841639	75.2602
9	1e-70, 100, 5	1	9058	12406	0.00806062	73.0131
* Note: optimal parameters are highlighted in red.
