# Supplementary material for: Systematic and searchable classification of cytochrome P450 proteins encoded by fungal and oomycete genomes
Source: BMC Genomics. 2012 Oct 4;13:525. doi: 10.1186/1471-2164-13-525 (PMC3505482; doi:10.1186/1471-2164-13-525)
Supplement: Additional file 5 — Characterized CYPs used for functional classification. (XLSX 12 kb) [file 1471-2164-13-525-S5.xlsx]

## Sheet: Supp-Tab1
Characterized CYPs used for functional classification
Functional Category	Gene symbol	FCPD ID	Genbank ID	Function	PMID
Primary Metabolism	Erg11	P450_Scl3004	NP_011871.1	Ergosterol Biosynthesis	12140549
	14-alpha demethylase	P450_Caw007	ACT21069	Ergosterol Biosynthesis	8277826, 18627475, 11600353
	Lanosterol-14alpha demethylase		AAP33132.1	Ergosterol Biosynthesis	14599667
	CYP51a	P450_Af1075	ACF17705.1	Ergosterol Biosynthesis	15917566
	CYP51b	P450_Af1029	AAK73660.1	Ergosterol Biosynthesis	11427550
	Erg11	P450_CnD008	AAF35366.1	Ergosterol Biosynthesis	15474487
	CYP51Ap	P450_Afl251	EED56341.1	Ergosterol Biosynthesis	18775650
	CYP51Bp	P450_Afl201	EED50354.1	Ergosterol Biosynthesis	18775650
	CYP51	P450_Pc030	ACI23621.1	Ergosterol Biosynthesis	18853217
	Eln2	P450_Cc206	BAA33717	Involved in pattern formation	10779399
	ahbB	P450_An062	AAR15377	Sphingolipid synthesis	15465388
	Erg11	P450_Pc030	ACI23621.1	Ergosterol Biosynthesis	18853217
Secondary Metabolism	CypA		AAS90045	Aflatoxin Biosynthesis	15528514
	AF115	P450_Afl243	AAT65721	Aflatrem Biosynthesis	15528556, 19801473
	GliC	P450_Af1066	EDP49542	Gliotoxin Biosynthesis	15979823
	GliF	P450_Af116	AAW03300.1	Gliotoxin Biosynthesis	15979823
	Tri1	P450_Fg059	AAQ02672.1	Trichothecene Biosynthesis	15066795, 16604118
	Tri11	P450_Fg035	BAC22120.1	Trichothecene Biosynthesis	12650935
	Tri4	P450_Fg036	AAK53584.1	Trichothecene Biosynthesis	11425709, 11976083
	StcL	P450_An104	EAA61601.1	Sterigmatocystin Biosynthesis	16372000
	StcS	P450_An076	EAA61596.1	Sterigmatocystin Biosynthesis	16372000
	Tri4		AAB72032	Trichothecene Biosynthesis	7651333
	Tri4		AAC49958	Trichothecene Biosynthesis	9529523
	SirB		AAS92544	Sirodesmin Biosynthesis	15387811
	SirC		AAS92547	Sirodesmin Biosynthesis	15387811
	SirE		AAS92549	Sirodesmin Biosynthesis	15387811
	PaxP		AAK11528	Paxilline Biosynthesis	11169115
	PaxQ		AAK11527	Paxilline Biosynthesis	11169115
	StcF	P450_An077	AAC49196	Sterigmatocystin Biosynthesis	8643646, 7486998
	StcB		AAC49192	Sterigmatocystin Biosynthesis	8643646, 7486999
	apdB	P450_An081	CBF80479	Oxidation of tetramic acid	16372000, 19146970
	orf1		BAI52800	Brassicicene C Biosynthesis	19700326
	CYP619C2	P450_Acl183	ACG60892.1	Patulin Biosynthesis	19383676
	CYP619C3	P450_Acl182	ACG60891.1	Patulin Biosynthesis	19383676
	ftmE	P450_Af1055	BAH23999	Fumitremorgin Biosynthesis	19226505
	ftmC	P450_Af1054	BAH23996	Fumitremorgin Biosynthesis	19226505
	ftmG	P450_Af1056	BAH24001	Fumitremorgin Biosynthesis	19226505
	Dit2	P450_Caw004	CAK54651	Spore coat formation	18663031
	RadP		ACM42407.1	CYP Epoxidase	19101477
	pikC		AAC68886.1	Hydroxylation of macrolactones	9831532
	PpoC	P450_An066	AAT36614	Fatty acid oxygenase	19878096
	PpoA	P450_An029	AAR88626	Fatty acid oxygenase	14699095, 15941990, 16040966
Xenobiotic Metabolism	PDA (pisatin demethylase)	P450_Fs117	AAC01762.1	Pisatin demethylase activity	8208242
	P450alk		CAA39367.1	Alkane inducible P450	7865134
	phacA	P450_An043	CAB43093	Phenylacetate 2-hydoxylase	10329644
	phacB	P450_An086	ABB20530	3-hydroxyphenylacetate 6-hydroxylase	17189487
	Alk8	P450_Caw009	CAA75058	Alkane assimilation	11536334
	ivoC	P450_An059	CBF77085	Phenol oxidase	McCorkindale et al, Phytochemistry, 1983
	nicA		BAC01275.1	Nitric oxide reductase	15502348
	Bph		P17549	Benzoate para hydroxylase	2250647
	P450nor		BAB60855	denitrification	1138972
	CYP52A3-b		AAC60531	Alkane inducible P450	1368716
	CYP52A4		P16141.3	Alkane inducible P450	8645001
	bzuA	P450_An048	AAL10516.1	Benzamide Utilization	11848676
