# Supplementary material for: Systematic and searchable classification of cytochrome P450 proteins encoded by fungal and oomycete genomes
Source: BMC Genomics. 2012 Oct 4;13:525. doi: 10.1186/1471-2164-13-525 (PMC3505482; doi:10.1186/1471-2164-13-525)
Supplement: Additional file 6 — Top 10 CYP families in fungi. (XLSX 8 kb) [file 1471-2164-13-525-S6.xlsx]

## Sheet: Supp-Tab7
Top ten CYP families in fungi
CYP Family	CYPs
CYP51	270
CYP65	250
CYP61	236
CYP5144	206
CYP5150	149
CYP52	132
CYP504	128
CYP620	126
CYP505	115
CYP584	114
