# Supplementary material for: Systematic and searchable classification of cytochrome P450 proteins encoded by fungal and oomycete genomes
Source: BMC Genomics. 2012 Oct 4;13:525. doi: 10.1186/1471-2164-13-525 (PMC3505482; doi:10.1186/1471-2164-13-525)
Supplement: Additional file 7 — The 30 largest clusters containing only fungal and oomycete CYPs. (XLSX 10 kb) [file 1471-2164-13-525-S7.xlsx]

## Sheet: Supp-Tab3
The largest 30 clusters that contain only fungal and oomycete sequences.
Cluster ID	CYP family	T1	Dominant subphylum	Functional category
3	CYP502,CYP5037,CYP5065,CYP5144,CYP5145,	1056	Agaricomycotina	Secondary Metabolism
	CYP5146,CYP5147,CYP5149,CYP5152,
	CYP5158,CYP533,CYP620,CYP621,CYP64
9	CYP5117,CYP5118,CYP561,CYP562,CYP563	472	Pezizomycotina	Secondary Metabolism
	CYP564,CYP565,CYP567,CYP568,CYP60,
	CYP65
11	CYP5087,CYP5113,CYP52,CYP538,CYP539,	452	Pezizomycotina	Xenobiotic Metabolism
	CYP584,CYP585,CYP655,CYP656
14	CYP5028,CYP5077,CYP5078,CYP5080,	321	Pezizomycotina	Pisatin Demethylase
	CYP5104,CYP531,CYP532,CYP536,CYP57,
	CYP631,CYP674,CYP675,CYP676
15	CYP5094,CYP5095,CYP5096,CYP5105	320	Pezizomycotina
	CYP542,CYP551,CYP552,CYP579
	CYP58,CYP580,CYP680,CYP681
	CYP682
16	CYP61	246	Saccharomycotina	Primary Metabolism
18	CYP5065,CYP5066,CYP5068,CYP5093,	217	Pezizomycotina	Secondary Metabolism
	CYP5098,CYP5119,CYP5152,CYP530,
	CYP619,CYP663,CYP665
19	CYP5061,CYP5067,CYP5073,CYP5074	211	Pezizomycotina	Secondary Metabolism
	CYP595,CYP596,CYP597,CYP598,
	CYP622,CYP650,CYP651,CYP652
	CYP68
20	CYP5014	186	Pezizomycotina	Primary Metabolism
24	CYP507,CYP527,CYP535,CYP570	169	Pezizomycotina
25	CYP5150,CYP5155	166	Agaricomycotina
26	CYP548,CYP5114,CYP5115	154	Pezizomycotina
28	CYP5070,CYP547,CYP581,CYP582,	148	Pezizomycotina
	CYP617
29	CYP504	147	Pezizomycotina	Xenobiotic Metabolism
30	CYP503,CYP5086,CYP5103,CYP54	146	Pezizomycotina	Secondary Metabolism
	CYP560,CYP599,CYP601,CYP602
	CYP604,CYP653,CYP654
31	CYP512	144	Agaricomycotina
33	CYP5099,CYP56,CYP661	141	Saccharomycotina	Primary Metabolism
34	CYP5029,CYP5076,CYP628,CYP670	133	Pezizomycotina	Secondary Metabolism
	CYP671
37	CYP53	121	Pezizomycotina	Xenobiotic Metabolism
38	CYP5139,CYP5151,CYP5034,CYP5033	97	Agaricomycotina
	CYP5138
39	CYP63	96	Agaricomycotina
40	CYP578	94	Pezizomycotina
42	CYP5141	93	Agaricomycotina
43	CYP5137,CYP5136	93	Agaricomycotina
46	CYP540	78	Pezizomycotina
47	CYP62,CYP684,CYP626	74	Pezizomycotina	Secondary Metabolism
49	CYP5014,CYP5015	72	Oomycota*	Primary Metabolism
51	CYP526, CYP644, CYP591	69	Pezizomycotina
56	CYP5035, CYP5036	64	Agaricomycotina	Xenobiotic Metabolism
57	CYP59, CYP587, CYP662	63	Pezizomycotina
1-T indicates the total number of CYPs belonging to that cluster.
