# Supplementary material for: Systematic and searchable classification of cytochrome P450 proteins encoded by fungal and oomycete genomes
Source: BMC Genomics. 2012 Oct 4;13:525. doi: 10.1186/1471-2164-13-525 (PMC3505482; doi:10.1186/1471-2164-13-525)
Supplement: Additional file 8 — Clans involved in the primary, secondary and xenobiotic metabolisms. (XLSX 9 kb) [file 1471-2164-13-525-S8.xlsx]

## Sheet: Supp-Tab5
Clans involved in primary, secondary and xenobiotic metabolism
Primary Metabolism	Secondary Metabolism	Xenobiotic Metabolism
CYP51: CYP51	CYP54: CYP54, CYP503, CYP560, CYP599, CYP602, CYP604, CYP649, CYP5085, CYP5086, CYP5103, CYP601	CYP52: CYP52, CYP538, CYP539, CYP584, CYP585, CYP655, CYP5015, CYP5087, CYP5113, CYP656
CYP61: CYP61	CYP58: CYP58, CYP542, CYP551, CYP552, CYP681, CYP682, CYP580, CYP680, CYP579, CYP5094, CYP5095, CYP5096, CYP5105, CYP5112, CYP5142	CYP53: CYP53
CYP56: CYP56, CYP661, CYP5099	CYP59: CYP59, CYP586, CYP587, CYP662	CYP504: CYP504
CYP540: CYP540	CYP68: CYP68, CYP595, CYP596, CYP622, CYP650, CYP651, CYP652, CYP597, CYP598, CYP5061, CYP5067, CYP5073, CYP5074	CYP505: CYP505, CYP541
CYP657: CYP657, CYP641	CYP526: CYP526, CYP591, CYP638, CYP639, CYP644	CYP531: CYP531, CYP631, CYP532, CYP57, CYP536, CYP629, CYP674, CYP675, CYP676, CYP5028, CYP5077, CYP5078, CYP5080, CYP5104
	CYP62: CYP62, CYP684, CYP626	CYP55: CYP55
	CYP613: CYP613, CYP686, CYP685, CYP5082	CYP537: CYP537, CYP577
	CYP547: CYP547, CYP581, CYP582, CYP616, CYP617, CYP618, CYP5070	CYP548: CYP548, CYP5114, CYP5115
	CYP550: CYP550, CYP553, CYP633, CYP634, CYP635, CYP636, CYP660, CYP611, CYP610, CYP612	CYP630: CYP630
	CYP578: CYP578, CYP625	CYP507: CYP507, CYP527, CYP535, CYP570
	CYP653: CYP653, CYP654	CYP530:CYP530, CYP5027, CYP5065, CYP5066, CYP5068, CYP5144, CYP5145, CYP5147, CYP5148, CYP619
	CYP65 : CYP65, CYP561, CYP562, CYP563, CYP564, CYP565, CYP567, CYP568, CYP5117, CYP5118, CYP60	CYP533: CYP533, CYP5014, CYP620, CYP621
	CYP574: CYP574, CYP5029, CYP5076, CYP628, CYP669, CYP670, CYP671
	CYP603: CYP603
	CYP605: CYP605
	CYP698
	CYP5093
