# Supplementary material for: Systematic and searchable classification of cytochrome P450 proteins encoded by fungal and oomycete genomes
Source: BMC Genomics. 2012 Oct 4;13:525. doi: 10.1186/1471-2164-13-525 (PMC3505482; doi:10.1186/1471-2164-13-525)
Supplement: Additional file 9 — Blast hits to characterized CYPs. (XLSX 10 kb) [file 1471-2164-13-525-S9.xlsx]

## Sheet: Supp-Tab4
Blast hits to characterized CYPs.
Functional Category	Principal function	P450 Genes	CYP families	# of hits to characterized CYPs
Primary Metabolism	Ergosterol Biosynthesis	Erg11	CYP51	259
	Ergosterol Biosynthesis	14-alpha demethylase	CYP51	257
	Ergosterol Biosynthesis	CYP51a	CYP51	259
	Ergosterol Biosynthesis	CYP51b	CYP51	263
	Ergosterol Biosynthesis	Erg11	CYP51	258
	Ergosterol Biosynthesis	CYP51Ap	CYP51	260
	Ergosterol Biosynthesis	CYP51Bp	CYP51	119
	Ergosterol Biosynthesis	CYP51	CYP51	258
	Pattern Formation	Eln2	CYP5037, CYP502	63
	Sphingolipid Biosynthesis	ahbB	CYP657	12
	Involved in spore coat formation	Dit2	CYP56	105
	Ergosterol Biosynthesis	Erg5	CYP61	227
	Fatty Acid Oxygenase	PpoC	CYP5014	173
	Fatty Acid Oxygenase	PpoA	CYP5014	174
Secondary Metabolism	Aflatoxin Biosynthesis	CypA		0
	Aflatrem Biosynthesis	AF115	CYP660	27
	Gliotoxin Biosynthesis	GliC	CYP613	5
	Gliotoxin Biosynthesis	GliF	CYP5085	6
	Trichothecene Biosynthesis	Tri1	CYP68	22
	Trichothecene Biosynthesis	Tri11	CYP65	52
	Trichothecene Biosynthesis	Tri4	CYP579, CYP58	31
	Trichothecene Biosynthesis	Tri4	CYP579, CYP58	34
	Trichothecene Biosynthesis	Tri4	CYP579, CYP58	22
	Sirodesmin Biosynthesis	SirB	CYP5093	7
	Sirodesmin Biosynthesis	SirC		1
	Sirodesmin Biosynthesis	SirE		0
	Paxilline Biosynthesis	PaxP	CYP653, CYP503	16
	Paxilline Biosynthesis	PaxQ	CYP698	3
	Sterigmatocystin Biosynthesis	StcF	CYP60, CYP65	5
	Sterigmatocystin Biosynthesis	StcB	CYP62	1
	Brassicicene C Biosynthesis	orf1	CYP551	23
	Patulin Biosynthesis	CYP619C2	CYP619	24
	Patulin Biosynthesis	CYP619C3	CYP619	23
	Fumitremorgin Biosynthesis	ftmE	CYP5066	4
	Fumitremorgin Biosynthesis	ftmC	CYP5076, CYP628	33
	Fumitremorgin Biosynthesis	ftmG	CYP5067	4
	CYP Epoxidase	RadP	CYP65	10
Xenobiotic Metabolism	Pisatin demethylase activity	PDA	CYP5080, CYP57	7
	Benzamide Utilization	bzuA	CYP53	66
	Alkane inducible P450	P450alk	CYP52	82
	Phenylacetate 2-hydroxylase	phacA	CYP504	91
	3-hydroxyphenylacetate 6-hydroxylase	phacB	CYP504	94
	Alkane inducible P450	Alk8	CYP52	76
	Phenol oxidase	ivoC	CYP682	9
	Nitric oxide reductase	nicA	CYP55	29
	Benzoate para hydroxylase	Bph	CYP53	87
	P450 involved in denitrification	P450nor	CYP55	27
	Alkane inducible P450	CYP52A3-b	CYP52, CYP584	92
	Alkane inducible P450	CYP52A4	CYP52, CYP584	82
